# Supplementary material for: The effects of a single bout of high intensity exercise on stress reactivity, mind wandering, and lecture comprehension in young adults
Source: PLoS One. 2025 Jan 31;20(1):e0318222. doi: 10.1371/journal.pone.0318222 (PMC11785333; doi:10.1371/journal.pone.0318222)
Supplement: S2 Data — (CSV) [file pone.0318222.s003.csv]

Participant#	Group (C = 0)	Age	Sex (F = 1)	Education (U = 0, G = 1)	Years of Education	GPA	Bedtime	Wake Time	Sleep Duration (h)	OC Use (N=0, Y=1, NA=9)	M Phase (F =1, L =2, NA = 9)	Lecture (Y = 1)	MW (min)	Rumination	Quiz	B_HR	B_SBP	B_DBP	Int_HR	PostInt_HR	PostInt_SBP	PostInt_DBP	PostSitHR	PostSitSBP	PostSitDBP	TSSTSpeech	TSSTMath	PostTSSTHR	TSSTSBP	TSSTDBP	LectureHR	LectureSBP	LectureDBP	MW1	MW2	MW3	QuizHR	QuizSBP	QuizDBP	STAI_1	STAI_2	STAI_3	STAI_4	STAI_5	STAI_6	STAIT	Quiz	Reactivity	AUCg
1	0	20	1	0	15	3.7	11:00	6:00	7	0	1	0	10	1	7	85	129	72	88	88	114	78	90	121	83	146	121	100	125	75	95	101	69	2	3	2	94	98	66	34	33	28	50	37	34	44	0.35	0.540335242	47.89241524
2	0	20	1	0	15	3.7	12:00	8:30	8.5	1	9	0	10	3	6	75	100	80	80	80	92	70	85	110	70	114	102	90	110	91	85	108	83	3	3	3	84	112	83	28	25	24	36	39	26	30	0.3	-0.04967497	59.62093098
3	0	21	1	0	16	3.8	11:00	7:00	8	1	9	0	8	4	11	73	114	78	68	71	97	70	64	96	69	116	105	78	106	70	71	92	61	3	3	2	80	99	72	41	36	29	48	46	39	43	0.55	-0.032763049	28.05531889
4	0	20	0	0	14	3.99	10:00	5:30	7.5	9	9	1	4	2	10	78	127	79	82	77	115	88	72	123	86	98	130	86	140	142	72	120	86	3	3	1	78	126	84	25	25	25	25	23	21	32	0.5	0.066198651	30.23526703
5	0	18	0	0	13	3.7	1:30	9:30	8	9	9	1	2	4	14	77	134	94	80	82	145	95	79	126	76	98	99	81	140	111	76	129	86	1	2	2	85	121	84	38	34	28	41	37	35	60	0.7	0.069514515	32.9271411
6	0	19	0	0	14	3.4	4:00	9:00	5	9	9	0	18	1	14	72	111	56	72	68	118	59	68	118	64	94	97	75	125	55	72	112	57	3	4	5	69	105	55	31	24	24	41	37	33	44	0.7	0.068715812	27.40563374
7	0	22	0	0	17	3.7	2:00	8:00	6	9	9	1	8	3	7	65	110	71	66	64	119	76	66	109	69	98	99	69	117	66	70	112	65	3	3	3	64	114	64	24	21	20	24	20	20	28	0.35	0.017825805	33.08007127
8	0	19	0	0	14	4	1:00	10:00	9	9	9	0	6	3	12	63	120	64	75	73	115	65	71	120	70	117	109	77	139	81	71	120	63	3	2	2	69	115	65	27	25	26	32	30	33	29	0.6	0.007557519	72.19824784
9	0	18	0	0	13	3.3	11:00	7:00	7	9	9	0	19	5	9	90	97	81	93	92	115	64	87	104	88	140	111	89	127	78	86	90	69	4	5	4	85	100	69	21	22	21	48	42	34	25	0.45	0.479393071	66.46638168
10	0	23	1	0	13	3.9	2:30	10:00	7.5	0	2	0	19	3	7	77	117	87	69	65	115	85	77	113	74	125	116	74	133	67	74	115	81	5	5	5	75	112	79	28	21	22	43	49	44	43	0.35	0.066067116	35.28299543
11	0	20	1	0	15	3.95	4:45	9:45	5	0	1	0	10	4	12	67	105	63	72	68	94	63	67	87	61	110	98	65	108	63	68	103	62	4	3	3	66	92	63	24	23	20	53	53	36	30	0.6	0.52195373	48.73144952
12	0	18	0	0	12	3.6	3:00	11:00	8	9	9	0	5	3	10	83	120	62	75	77	119	57	67	113	64	119	98	74	117	70	71	126	67	2	1	2	67	118	71	20	20	20	31	24	23	32	0.5	0.107648135	58.51760041
13	0	18	0	0	13	3.8	1:00	8:30	7.5	9	9	1	5	2	6	96	131	47	84	80	124	71	76	119	68	115	115	76	137	81	78	130	79	2	3	1	69	132	75	24	25	24	30	23	24	23	0.3	0.296043782	50.4864351
14	1	24	0	1	19		11:30	6:30	7	9	9	1	5	5	12	41	120	79	151	100	117	75	44	123	73	104	78	48	148	93	50	115	72	1	1	1	53	110	69	31	25	25	74	42	34	48	0.6	0.215919723	67.6996994
15	0	23	1	1	18	3.9	11:30	7:00	7.5	1	9	1	18	1	4	82	101	72	72	76	95	73	71	106	76	104	86	74	120	90	67	105	81	3	2	2	72	110	80	40	27	22	47	32	37	27	0.2	0.201645364	30.6025853
16	0	22	1	0	17	3.4	12:00	7:30	7.5	0	1	0	10	2	11	76	105	62	74	72	94	73	77	98	72	118	119	76	125	85	72	100	73	3	4	3	66	96	65	21	23	23	50	34	20	30	0.55	0.528322078	57.83993693
17	1	27	0	0	14		1:00	9:00	8	9	9	0	5	3	9	68	135	86	160	126	124	91	85	120	81	139	132	99	133	95	89	113	83	2	2	2	82	120	94	22	33	23	46	35	28	36	0.45	-0.244577661	65.65762404
18	0	26	1	0	16	3.7	11:00	8:00	9	1	9	0	7	4	11	68	106	68	61	57	110	66	57	112	76	120	73	72	118	76	53	101	63	2	2	3	52	101	70	27	25	23	30	26	22	35	0.55	0.100237956	43.29955052
19	0	18	0	0	13	3.3	12:30	8:30	8	9	9	0	13	3	7	95	120	75	94	97	115	75	81	86	72	140	112	85	120	71	85	82	65	4	3	4	92	105	73	40	31	21	64	51	47	40	0.35	0.41117483	43.21539743
20	1	21	1	0	16	3.7	2:00	10:00	8	1	9	0	5	3	15	69	104	69	160	103	93	67	77	90	65	112	92	76	89	65	73	88	63	2	2	1	70	90	64	33	32	40	56	32	39	62	0.75	-0.020297829	40.82374084
21	0	28	1	1	20	3.9	12:00	5:00	5	1	9	0	2	1	9	64	104	85	63	60	88	66	63	90	70	114	86	76	109	72	57	95	60	2	2	3	59	109	75	45	32	26	28	22	21	34	0.45	0.139046991	38.22806848
22	1	18	0	0	13	3.3	12:30	10:00	9.5	9	9	0	3	1	15	68	109	75	162	102	130	81	68	110	90	114	98	78	106	69	78	97	64	1	2	1	67	91	65	24	38	25	53	28	31	30	0.75	-0.014806928	51.1122013
23	1	21	1	0	15	3.8	2:00	9:00	7	0	2	1	10	4	8	72	90	62	161	110	105	71	85	102	72	128	117	81	91	70	75	84	71	3	3	2	75	89	68	32	38	38	55	52	52	48	0.4	0.112330372	40.19156203
24	1	20	1	0	14	3	11:30	7:15	7.75	0	1	1	10	5	8	85	113	84	165	114	122	87	89	107	89	131	117	86	122	88	83	123	87	3	5	5	83	112	81	48	41	38	75	50	52	39	0.4	0.08609324	17.2052958
25	0	20	1	0	15	3.7	2:30	9:30	7	0	1	1	5	3	11	66	110	70	73	72	111	70	75	114	75	132	99	73	111	71	72	118	77	3	2	1	70	110	73	38	30	28	57	31	28	52	0.55	0.483998908	57.66509925
26	1	21	0	0	15	3.5	2:30	10:30	8	9	9	0	2	1	17	69	135	83	160	94	122	90	71	127	80	117	102	79	123	84	79	123	84	2	2	2	71	115	85	32	29	29	29	30	30	26	0.85	0.137447282	27.68630376
27	1	19	0	0	13	3.9	2:00	10:00	8	9	9	0	3	3	15	75	147	92	163	107	137	91	89	118	80	134	127	92	131	82	85	111	70	2	2	1	90	115	76	34	39	28	37	29	27	39	0.75	0.326995559	33.44871525
28	1	18	0	0	14	2.7	1:00	8:00	7	9	9	0	5	3	7	88	117	73	168	123	134	90	92	99	64	134	118	86	106	63	78	114	66	3	3	2	84	92	68	35	23	23	32	25	23	47	0.35	0.594670425	37.9080652
29	1	19	1	0	13	3.7	12:00	8:30	8.5	0	1	0	8	2	11	66	98	63	161	100	113	73	76	91	67	113	88	66	109	69	72	95	62	3	1	4	78	97	66	22	28	20	34	23	23	32	0.55	0.202229982	47.9816855
30	1	24	0	0	16	3.8	11:30	6:30	7	9	9	0	10	2	13	86	144	65	163	108	146	77	103	135	78	127	129	109	153	80	88	127	84	4	4	4	97	137	76	38	35	33	37	36	38	38	0.65	0.239025444	68.6657296
31	1	22	0	0	16	3.9	4:00	8:10	4	9	9	1	6	3	16	72	111	64	163	113	98	72	90	107	74	130	127	101	150	80	92	95	70	2	2	3	82	95	72	30	24	24	52	49	42	54	0.8	0.547702329	48.65566994
32	1	26	0	0	17	2.7	12:00	8:00	8	9	9	0	10	3	7	78	108	65	159	102	120	70	83	102	72	123	97	78	115	71	73	116	79	3	3	4	79	110	72	33	25	28	51	38	41	42	0.35	0.254156271	42.58436236
33	0	20	1	0	13	3.3	6:00	11:00	5	0	1	0	15	4	10	76	93	66	76	73	97	64	73	95	64	145	102	71	114	75	61	97	70	4	3	2	65	99	74	27	25	22	56	46	46	40	0.5	-0.139242484	64.53829186
34	1	28	1	1	21	4	1:30	8:00	6.5	0	1	0	7	1	9	69	113	84	155	106	122	81	77	119	79	136	102	88	120	76	75	110	70	1	3	3	76	115	83	25	20	20	22	26	21	61	0.45	0.111973759	33.76103607
35	1	19	1	0	14	3.2	12:00	10:00	10	0	1	0	5	2	10	69	75	60	141	115	120	81	70	123	81	121	120	97	127	95	89	92	66	2	2	2	81	100	77	29	29	25	27	28	30	32	0.5	-0.044933402	55.65146862
36	1	20	1	0	14	3.7	11:00	7:00	8	0	2	0	1	1	11	124	111	80	177	140	118	75	118	120	71	152	143	121	103	68	106	105	70	1	2	2	110	100	65	23	21	20	62	34	27	44	0.55	0.167707639	45.12782791
37	1	21	1	0	16	3.9	12:00	8:30	8.5	1	?	1	5	4	8	68	113	79	160	110	107	79	83	94	68	152	139	93	105	66	72	106	93	3	3	3	68	96	67	36	34	25	62	51	48	43	0.4	0.137698588	53.07086378
38	1	19	1	0	14	3.9	11:00	9:00	10	0	2	1	7	4	12	75	96	67	161	100	103	85	92	107	90	151	120	98	113	96	92	111	88	3	2	4	114	97	98	47	33	33	46	39	37	38	0.6	0.28274742	41.29034769
39	1	20	1	0	15	3.85	12:00	9:00	9	1	9	0	3	2	11	100	114	80	170	135	127	111	99	112	84	133	143	97	116	87	100	112	85	1	2	3	97	113	88	30	27	24	36	31	30	25	0.55	-0.109035446	68.25704236
40	1	21	1	0	14	3.6	1:00	9:00	8	0	2	0	2	2	13	83	106	68	164	120	109	89	92	93	74	133	114	88	107	76	88	103	73	2	2	1	83	104	73	35	31	31	41	33	35	44	0.65	-0.037788561	41.37816595
[truncated: 2 more columns]
